# Supplementary material for: Trade-Offs in Male Display Activity with Lek Size
Source: PLoS One. 2016 Sep 28;11(9):e0162943. doi: 10.1371/journal.pone.0162943 (PMC5040435; doi:10.1371/journal.pone.0162943)
Supplement: S1 Dataset — (XLSX) [file pone.0162943.s001.xlsx]

## Sheet: Plan1
Lek	Court	Dist_centroid	Femvisrate	Matingsrate		Dist_centroid = distance of each male from centroid
1	2	12.5	11.19	0		Femvisrate = female visit rate (per hour)
1	3	33.37	14.44	0		Matingsrate = copulation rate (per hour)
1	1	13.19	10.11	0
1	4	57.58	14.07	0
1	5	77.34	4.33	0
1	6	94.42	5.78	0
1	7	124.99	3.61	0
2	4	4.34	11.78	0.71
2	3	20.85	0	0
2	1	43.2	2.14	0
2	7	74.73	5.71	0
4	9	1.47	8.7	0.33
4	8	1.29	5.35	0
4	6	12.3	2.01	0
4	11	17.66	1	0
4	4	82.47	2.67	0
4	10	21.71	0	0
5	8	2.72	0.7	0
5	2	7.68	0	0
5	5	16.19	0.35	0
6	4	6.03	2.47	0.7
6	5	23.8	3.18	0.35
6	3	16.07	1.41	0
6	7	7.04	0.35	0
6	1	32.67	0.35	0
6	9	58.3	0.71	0
7	1	11.5	0.36	0
7	3	29.19	0.36	0
8	1	4.7	0.34	0.34
8	2	10.67	0.34	0
8	3	37.04	0.34	0
9	2	0	0.34	0
9	4	8.9	0	0
9	1	16.29	0.34	0
10	3	7.67	1.6	0
10	2a	11.25	1.2	0.4
10	1a	11.71	0.4	0
10	4	20.51	1.6	0
10	8	14.3	0.4	0
11	4	0	0.77	0
11	2a	13.08	0	0
